# Supplementary material for: Dancing for Parkinson’s Disease Online: Clinical Trial Process Evaluation
Source: Healthcare (Basel). 2023 Feb 17;11(4):604. doi: 10.3390/healthcare11040604 (PMC9957486; doi:10.3390/healthcare11040604)
Supplement: Supplementary file 1 [file healthcare-11-00604-s001.zip]

Archive with 1 entries (1 files):
- healthcare-2186721-supplementary.pdf
